# Supplementary material for: The Plasma Glycome Differences Between Women with PCOS and Healthy Controls
Source: Int J Mol Sci. 2026 Mar 3;27(5):2350. doi: 10.3390/ijms27052350 (PMC12985897; doi:10.3390/ijms27052350)
Supplement: Supplementary file 1 [file ijms-27-02350-s001.zip]

Archive with 3 entries (3 files):
- Supplement Table S1.xlsx
- Supplemental Figure S1.pdf
- supplementary Table S2.pdf
