# Supplementary material for: The Plasma Glycome Differences Between Women with PCOS and Healthy Controls
Source: Int J Mol Sci. 2026 Mar 3;27(5):2350. doi: 10.3390/ijms27052350 (PMC12985897; doi:10.3390/ijms27052350)
Supplement: Supplementary file 1 [file ijms-27-02350-s001.zip › Supplement Table S1.xlsx]

## Sheet: Sheet1
type					high mannose	truncated	hybrid	biantennary	triantennary	4-antennary	fucosylated	bisected	sialylated	partially sialylated	fully sialylated
	Hexose (Mannose/Galactose/Glucose)	N-AcetylGlucosamine	Fucose	Sialic acid
10_2_0_0 Total	10	2	0	0 Total	X
10_2_1_0 Total	10	2	1	0 Total	X						x
11_2_0_0 Total	11	2	0	0 Total	X
11_2_1_0 Total	11	2	1	0 Total	X						x
12_2_0_0 Total	12	2	0	0 Total	X
12_2_1_0 Total	12	2	1	0 Total	X						x
3_2_0_0 Total	3	2	0	0 Total		X
3_2_1_0 Total	3	2	1	0 Total		X					x
3_3_0_0 Total	3	3	0	0 Total		X
3_3_1_0 Total	3	3	1	0 Total		X					x
3_3_2_0 Total	3	3	2	0 Total		X					x
3_4_0_0 Total	3	4	0	0 Total		x
3_4_1_0 Total	3	4	1	0 Total		x					x
3_4_2_0 Total	3	4	2	0 Total		x					x
3_4_3_0 Total	3	4	3	0 Total		x					x
3_5_0_0 Total	3	5	0	0 Total		x						x
3_5_1_0 Total	3	5	1	0 Total		x					x	x
3_5_2_0 Total	3	5	2	0 Total		x					x	x
3_5_3_0 Total	3	5	3	0 Total		x					x	x
3_5_4_0 Total	3	5	4	0 Total		x					x	x
3_6_2_0 Total	3	6	2	0 Total		x					x
3_6_3_0 Total	3	6	3	0 Total		x				x	x
3_6_4_0 Total	3	6	4	0 Total		x				x	x
3_6_5_0 Total	3	6	5	0 Total		x				x	x
3_7_0_0 Total	3	7	0	0 Total		x				x		x
3_7_1_0 Total	3	7	1	0 Total		x				x	x	x
3_7_3_0 Total	3	7	3	0 Total		x				x	x	x
3_7_4_0 Total	3	7	4	0 Total		x				x	x	x
4_2_0_0 Total	4	2	0	0 Total		X
4_2_1_0 Total	4	2	1	0 Total		X					x
4_3_0_0 Total	4	3	0	0 Total		X
4_3_0_1 Total	4	3	0	1 Total		X							x		x
4_3_1_0 Total	4	3	1	0 Total		X					x
4_3_1_1 Total	4	3	1	1 Total		X					x		x		x
4_3_2_0 Total	4	3	2	0 Total		X					x
4_3_2_1 Total	4	3	2	1 Total		X					x		x		x
4_4_0_0 Total	4	4	0	0 Total		x
4_4_0_1 Total	4	4	0	1 Total		x							x		x
4_4_1_0 Total	4	4	1	0 Total		x					x
4_4_1_1 Total	4	4	1	1 Total		x					x		x		x
4_4_2_0 Total	4	4	2	0 Total		x					x
4_4_2_1 Total	4	4	2	1 Total		x					x		x		x
4_4_3_0 Total	4	4	3	0 Total		x					x
4_4_3_1 Total	4	4	3	1 Total		x					x		x		x
4_5_0_0 Total	4	5	0	0 Total		x						x
4_5_0_1 Total	4	5	0	1 Total		x						x	x		x
4_5_1_0 Total	4	5	1	0 Total		x					x	x
4_5_1_1 Total	4	5	1	1 Total		x					x	x	x		x
4_5_2_0 Total	4	5	2	0 Total		x					x	x
4_5_2_1 Total	4	5	2	1 Total		x					x	x	x		x
4_5_3_0 Total	4	5	3	0 Total		x					x	x
4_5_3_1 Total	4	5	3	1 Total		x					x	x	x		x
4_5_4_0 Total	4	5	4	0 Total		x					x	x
4_5_4_1 Total	4	5	4	1 Total		x					x	x	x		x
4_6_0_0 Total	4	6	0	0 Total		x				x
4_6_0_1 Total	4	6	0	1 Total		x				x			x		x
4_6_1_0 Total	4	6	1	0 Total		x				x	x
4_6_1_1 Total	4	6	1	1 Total		x				x	x		x		x
4_6_2_0 Total	4	6	2	0 Total		x				x	x
4_6_2_1 Total	4	6	2	1 Total		x				x	x		x		x
4_6_3_0 Total	4	6	3	0 Total		x				x	x
4_6_3_1 Total	4	6	3	1 Total		x				x	x		x		x
4_6_4_0 Total	4	6	4	0 Total		x				x	x
4_6_4_1 Total	4	6	4	1 Total		x				x	x		x		x
4_6_5_0 Total	4	6	5	0 Total		x				x	x
4_6_5_1 Total	4	6	5	1 Total		x				x	x		x		x
4_7_0_0 Total	4	7	0	0 Total		x				x		x
4_7_0_1 Total	4	7	0	1 Total		x				x		x	x		x
4_7_1_0 Total	4	7	1	0 Total		x				x	x	x
4_7_1_1 Total	4	7	1	1 Total		x				x	x	x	x		x
4_7_2_0 Total	4	7	2	0 Total		x				x	x	x
4_7_2_1 Total	4	7	2	1 Total		x				x	x	x	x		x
4_7_3_0 Total	4	7	3	0 Total		x				x	x	x
4_7_3_1 Total	4	7	3	1 Total		x				x	x	x	x		x
4_7_4_1 Total	4	7	4	1 Total		x				x	x	x	x		x
4_7_5_1 Total	4	7	5	1 Total		x				x	x	x	x		x
5_2_0_0 Total	5	2	0	0 Total	X
5_2_1_0 Total	5	2	1	0 Total	X						x
5_3_0_0 Total	5	3	0	0 Total			x
5_3_0_1 Total	5	3	0	1 Total			x						x		x
5_3_1_0 Total	5	3	1	0 Total			x				x
5_3_1_1 Total	5	3	1	1 Total			x				x		x		x
5_3_2_0 Total	5	3	2	0 Total			x				x
5_3_2_1 Total	5	3	2	1 Total			x				x		x		x
5_4_0_0 Total	5	4	0	0 Total				x
5_4_0_1 Total	5	4	0	1 Total				x					x	x
5_4_0_2 Total	5	4	0	2 Total				x					x		x
5_4_1_0 Total	5	4	1	0 Total				x			x
5_4_1_1 Total	5	4	1	1 Total				x			x		x	x
5_4_1_2 Total	5	4	1	2 Total				x			x		x		x
5_4_2_0 Total	5	4	2	0 Total				x			x
5_4_2_1 Total	5	4	2	1 Total				x			x		x	x
5_4_2_2 Total	5	4	2	2 Total				x			x		x		x
5_4_3_0 Total	5	4	3	0 Total				x			x
5_4_3_1 Total	5	4	3	1 Total				x			x		x	x
5_4_3_2 Total	5	4	3	2 Total				x			x		x		x
5_5_0_0 Total	5	5	0	0 Total				x				x
5_5_0_1 Total	5	5	0	1 Total				x				x	x	x
5_5_0_2 Total	5	5	0	2 Total				x				x	x		x
5_5_1_0 Total	5	5	1	0 Total				x			x	x
5_5_1_1 Total	5	5	1	1 Total				x			x	x	x	x
5_5_1_2 Total	5	5	1	2 Total				x			x	x	x		x
5_5_2_0 Total	5	5	2	0 Total				x			x	x
5_5_2_1 Total	5	5	2	1 Total				x			x	x	x	x
5_5_2_2 Total	5	5	2	2 Total				x			x	x	x		x
5_5_3_0 Total	5	5	3	0 Total				x			x	x
5_5_3_1 Total	5	5	3	1 Total				x			x	x	x	x
5_5_3_2 Total	5	5	3	2 Total				x			x	x	x		x
5_5_4_0 Total	5	5	4	0 Total							x	x
5_6_0_0 Total	5	6	0	0 Total		x				x
5_6_0_1 Total	5	6	0	1 Total		x				x			x	x
5_6_0_2 Total	5	6	0	2 Total		x				x			x		x
5_6_1_0 Total	5	6	1	0 Total		x				x	x
5_6_1_1 Total	5	6	1	1 Total		x				x	x		x	x
5_6_1_2 Total	5	6	1	2 Total		x				x	x		x		x
5_6_2_0 Total	5	6	2	0 Total		x				x	x
5_6_2_1 Total	5	6	2	1 Total		x				x	x		x	x
5_6_2_2 Total	5	6	2	2 Total		x				x	x		x		x
5_6_3_0 Total	5	6	3	0 Total		x				x	x
5_6_3_1 Total	5	6	3	1 Total		x				x	x		x	x
5_6_3_2 Total	5	6	3	2 Total		x				x	x				x
5_6_4_0 Total	5	6	4	0 Total		x				x	x
5_6_4_2 Total	5	6	4	2 Total		x				x	x		x		x
5_6_5_0 Total	5	6	5	0 Total		x				x	x
5_6_5_2 Total	5	6	5	2 Total		x				x	x		x		x
5_7_0_0 Total	5	7	0	0 Total		x				x		x
5_7_0_1 Total	5	7	0	1 Total		x				x		x	x	x
5_7_0_2 Total	5	7	0	2 Total		x				x		x	x		x
5_7_1_0 Total	5	7	1	0 Total		x				x	x	x
5_7_1_1 Total	5	7	1	1 Total		x				x	x	x	x	x
5_7_1_2 Total	5	7	1	2 Total		x				x	x	x	x		x
5_7_2_0 Total	5	7	2	0 Total		x				x	x	x
5_7_2_1 Total	5	7	2	1 Total		x				x	x	x	x	x
5_7_2_2 Total	5	7	2	2 Total		x				x	x	x			x
5_7_3_0 Total	5	7	3	0 Total		x				x	x	x
5_7_3_1 Total	5	7	3	1 Total		x				x	x	x	x	x
5_7_3_2 Total	5	7	3	2 Total		x				x	x	x	x		x
5_7_4_0 Total	5	7	4	0 Total		x				x	x	x
5_7_4_1 Total	5	7	4	1 Total		x				x	x	x	x	x
5_7_5_0 Total	5	7	5	0 Total		x				x	x	x
5_7_5_1 Total	5	7	5	1 Total		x				x	x	x	x	x
6_2_0_0 Total	6	2	0	0 Total	X
6_2_1_0 Total	6	2	1	0 Total	X						x
6_3_0_0 Total	6	3	0	0 Total			x
6_3_0_1 Total	6	3	0	1 Total			x						x		x
6_3_1_0 Total	6	3	1	0 Total			x				x
6_3_1_1 Total	6	3	1	1 Total			x				x		x		x
6_3_2_0 Total	6	3	2	0 Total			x				x
6_3_2_1 Total	6	3	2	1 Total			x				x		x		x
6_4_0_0 Total	6	4	0	0 Total			x
6_4_0_1 Total	6	4	0	1 Total			x						x		x
6_4_0_2 Total	6	4	0	2 Total			x						x		x
6_4_1_0 Total	6	4	1	0 Total			x				x
6_4_1_1 Total	6	4	1	1 Total			x				x		x		x
6_4_1_2 Total	6	4	1	2 Total			x				x		x		x
6_4_2_0 Total	6	4	2	0 Total			x				x
6_4_2_1 Total	6	4	2	1 Total			x				x		x		x
6_4_2_2 Total	6	4	2	2 Total			x				x		x		x
6_4_3_0 Total	6	4	3	0 Total			x				x
6_4_3_1 Total	6	4	3	1 Total			x				x		x		x
6_4_3_2 Total	6	4	3	2 Total			x				x		x		x
6_5_0_0 Total	6	5	0	0 Total					x
6_5_0_1 Total	6	5	0	1 Total					x				x	x
6_5_0_2 Total	6	5	0	2 Total					x				x	x
6_5_0_3 Total	6	5	0	3 Total					x				x		x
6_5_1_0 Total	6	5	1	0 Total					x		x
6_5_1_1 Total	6	5	1	1 Total					x		x		x	x
6_5_1_2 Total	6	5	1	2 Total					x		x		x	x
6_5_1_3 Total	6	5	1	3 Total					x		x				x
6_5_2_0 Total	6	5	2	0 Total					x		x
6_5_2_1 Total	6	5	2	1 Total					x		x		x	x
6_5_2_2 Total	6	5	2	2 Total					x		x		x	x
6_5_2_3 Total	6	5	2	3 Total					x		x		x		x
6_5_3_0 Total	6	5	3	0 Total					x		x
6_5_3_1 Total	6	5	3	1 Total					x		x		x	x
6_5_3_2 Total	6	5	3	2 Total					x		x		x	x
6_5_3_3 Total	6	5	3	3 Total					x		x		x		x
6_5_4_0 Total	6	5	4	0 Total					x		x
6_5_4_1 Total	6	5	4	1 Total					x		x		x	x
6_5_4_2 Total	6	5	4	2 Total					x		x		x	x
6_5_4_3 Total	6	5	4	3 Total					x		x		x		x
6_6_0_0 Total	6	6	0	0 Total		x				x
6_6_0_1 Total	6	6	0	1 Total		x				x			x	x
6_6_0_2 Total	6	6	0	2 Total		x				x			x	x
6_6_0_3 Total	6	6	0	3 Total		x				x			x		x
6_6_1_0 Total	6	6	1	0 Total		x				x	x
6_6_1_1 Total	6	6	1	1 Total		x				x	x		x	x
6_6_1_2 Total	6	6	1	2 Total		x				x	x		x	x
6_6_1_3 Total	6	6	1	3 Total		x				x	x		x		x
6_6_2_0 Total	6	6	2	0 Total		x				x	x
6_6_2_1 Total	6	6	2	1 Total		x				x	x		x	x
6_6_2_2 Total	6	6	2	2 Total		x				x	x		x	x
6_6_2_3 Total	6	6	2	3 Total		x				x	x		x		x
6_6_3_0 Total	6	6	3	0 Total		x				x	x
6_6_3_1 Total	6	6	3	1 Total		x				x	x		x	x
6_6_3_2 Total	6	6	3	2 Total		x				x	x		x	x
6_6_3_3 Total	6	6	3	3 Total		x				x	x		x		x
6_6_4_0 Total	6	6	4	0 Total		x				x	x
6_6_4_1 Total	6	6	4	1 Total		x				x	x		x	x
6_6_4_2 Total	6	6	4	2 Total		x				x	x		x	x
6_6_5_0 Total	6	6	5	0 Total		x				x	x
6_6_5_2 Total	6	6	5	2 Total		x				x	x		x	x
6_6_5_3 Total	6	6	5	3 Total		x				x	x		x		x
6_7_0_0 Total	6	7	0	0 Total		x				x		x
6_7_0_1 Total	6	7	0	1 Total		x				x		x	x	x
6_7_0_2 Total	6	7	0	2 Total		x				x		x	x	x
6_7_0_3 Total	6	7	0	3 Total		x				x		x	x		x
6_7_1_0 Total	6	7	1	0 Total		x				x	x	x
6_7_1_1 Total	6	7	1	1 Total		x				x	x	x	x	x
6_7_1_2 Total	6	7	1	2 Total		x				x	x	x	x	x
6_7_1_3 Total	6	7	1	3 Total		x				x	x	x	x		x
6_7_2_0 Total	6	7	2	0 Total		x				x	x	x
6_7_2_1 Total	6	7	2	1 Total		x				x	x	x	x	x
6_7_2_2 Total	6	7	2	2 Total		x				x	x	x	x	x
6_7_2_3 Total	6	7	2	3 Total		x				x	x	x	x		x
6_7_3_0 Total	6	7	3	0 Total		x				x	x	x
6_7_3_1 Total	6	7	3	1 Total		x				x	x	x	x	x
6_7_3_2 Total	6	7	3	2 Total		x				x	x	x	x	x
6_7_3_3 Total	6	7	3	3 Total		x				x	x	x	x		x
6_7_4_0 Total	6	7	4	0 Total		x				x	x	x
6_7_4_1 Total	6	7	4	1 Total		x				x	x	x	x	x
6_7_4_2 Total	6	7	4	2 Total		x				x	x	x	x	x
6_7_4_3 Total	6	7	4	3 Total		x				x	x	x	x		x
6_7_5_0 Total	6	7	5	0 Total		x				x	x	x
6_7_5_1 Total	6	7	5	1 Total		x				x	x	x	x	x
6_7_5_2 Total	6	7	5	2 Total		x				x	x	x	x	x
6_7_5_3 Total	6	7	5	3 Total		x				x	x	x	x		x
7_2_0_0 Total	7	2	0	0 Total	X
7_2_1_0 Total	7	2	1	0 Total	X						x
7_4_0_0 Total	7	4	0	0 Total			x
7_4_0_1 Total	7	4	0	1 Total			x						x		x
7_4_0_2 Total	7	4	0	2 Total			x						x		x
7_4_1_0 Total	7	4	1	0 Total			x				x
7_4_1_1 Total	7	4	1	1 Total			x				x		x		x
7_4_1_2 Total	7	4	1	2 Total			x				x		x		x
7_4_2_0 Total	7	4	2	0 Total			x				x
7_4_2_1 Total	7	4	2	1 Total			x				x		x		x
7_4_2_2 Total	7	4	2	2 Total			x				x		x		x
7_4_3_0 Total	7	4	3	0 Total			x				x
7_4_3_2 Total	7	4	3	2 Total			x				x		x		x
7_5_0_1 Total	7	5	0	1 Total			x					x	x	x
7_5_0_2 Total	7	5	0	2 Total			x					x	x		x
7_5_1_0 Total	7	5	1	0 Total			x				x	x
7_5_1_1 Total	7	5	1	1 Total			x				x	x	x		x
7_5_1_2 Total	7	5	1	2 Total			x				x	x	x		x
7_5_2_0 Total	7	5	2	0 Total			x				x	x
7_5_2_1 Total	7	5	2	1 Total			x				x	x	x		x
7_5_2_2 Total	7	5	2	2 Total			x				x	x	x		x
7_5_3_0 Total	7	5	3	0 Total			x				x	x
7_5_3_1 Total	7	5	3	1 Total			x				x	x	x		x
7_5_3_2 Total	7	5	3	2 Total			x				x	x	x		x
7_6_0_0 Total	7	6	0	0 Total						x
7_6_0_1 Total	7	6	0	1 Total						x			x	x
7_6_0_2 Total	7	6	0	2 Total						x			x	x
7_6_0_3 Total	7	6	0	3 Total						x			x	x
7_6_0_4 Total	7	6	0	4 Total						x			x		x
7_6_1_0 Total	7	6	1	0 Total						x	x
7_6_1_1 Total	7	6	1	1 Total						x	x		x	x
7_6_1_2 Total	7	6	1	2 Total						x	x		x	x
7_6_1_3 Total	7	6	1	3 Total						x	x		x	x
7_6_1_4 Total	7	6	1	4 Total						x	x		x		x
7_6_2_0 Total	7	6	2	0 Total						x	x
7_6_2_1 Total	7	6	2	1 Total						x	x		x	x
7_6_2_2 Total	7	6	2	2 Total						x	x		x	x
7_6_2_3 Total	7	6	2	3 Total						x	x		x	x
7_6_2_4 Total	7	6	2	4 Total						x	x		x		x
7_6_3_0 Total	7	6	3	0 Total						x	x
7_6_3_1 Total	7	6	3	1 Total						x	x		x	x
7_6_3_2 Total	7	6	3	2 Total						x	x		x	x
7_6_3_3 Total	7	6	3	3 Total						x	x		x	x
7_6_3_4 Total	7	6	3	4 Total						x	x		x		x
7_6_4_0 Total	7	6	4	0 Total						x	x
7_6_4_1 Total	7	6	4	1 Total						x	x		x	x
7_6_4_2 Total	7	6	4	2 Total						x	x		x	x
7_6_4_3 Total	7	6	4	3 Total						x	x		x	x
7_6_5_0 Total	7	6	5	0 Total						x	x
7_6_5_1 Total	7	6	5	1 Total						x	x		x	x
7_6_5_2 Total	7	6	5	2 Total						x	x		x	x
7_6_5_3 Total	7	6	5	3 Total						x	x		x	x
7_6_5_4 Total	7	6	5	4 Total						x	x		x		x
7_7_0_0 Total	7	7	0	0 Total						x		x
7_7_0_1 Total	7	7	0	1 Total						x		x	x	x
7_7_0_3 Total	7	7	0	3 Total						x		x	x	x
7_7_0_4 Total	7	7	0	4 Total						x		x	x		x
7_7_1_1 Total	7	7	1	1 Total						x	x	x	x	x
7_7_1_2 Total	7	7	1	2 Total						x	x	x	x	x
7_7_1_4 Total	7	7	1	4 Total						x	x	x	x		x
7_7_2_0 Total	7	7	2	0 Total						x	x	x
7_7_2_1 Total	7	7	2	1 Total						x	x	x	x	x
7_7_2_2 Total	7	7	2	2 Total						x	x	x	x	x
7_7_2_3 Total	7	7	2	3 Total						x	x	x	x	x
7_7_2_4 Total	7	7	2	4 Total						x	x	x	x		x
7_7_3_0 Total	7	7	3	0 Total						x	x	x
7_7_3_1 Total	7	7	3	1 Total						x	x	x	x	x
7_7_3_2 Total	7	7	3	2 Total						x	x	x	x	x
7_7_3_3 Total	7	7	3	3 Total						x	x	x	x	x
7_7_3_4 Total	7	7	3	4 Total						x	x	x	x		x
7_7_4_2 Total	7	7	4	2 Total						x	x	x	x	x
7_7_4_3 Total	7	7	4	3 Total						x	x	x	x	x
7_7_4_4 Total	7	7	4	4 Total						x	x	x	x		x
7_7_5_0 Total	7	7	5	0 Total						x	x	x
7_7_5_1 Total	7	7	5	1 Total						x	x	x	x	x
7_7_5_3 Total	7	7	5	3 Total						x	x	x	x	x
7_7_5_4 Total	7	7	5	4 Total						x	x	x	x		x
8_2_0_0 Total	8	2	0	0 Total	X
8_2_1_0 Total	8	2	1	0 Total	X						x
9_2_0_0 Total	9	2	0	0 Total	X
9_2_1_0 Total	9	2	1	0 Total	X						x
